# Supplementary material for: First-Principles Study on the CO2 Reduction Reaction (CO2RR) Performance of h-BN-Based Single-Atom Catalysts Modified with Transition Metals
Source: Nanomaterials (Basel). 2025 Apr 20;15(8):628. doi: 10.3390/nano15080628 (PMC12029760; doi:10.3390/nano15080628)
Supplement: Supplementary file 1 [file nanomaterials-15-00628-s001.zip]

Archive with 1 entries (1 files):
- nanomaterials-3580435-supplementary.pdf
